# Supplementary material for: Values and Risk Perception Shape Canadian Dairy Farmers’ Attitudes toward Prudent Use of Antimicrobials
Source: Antibiotics (Basel). 2022 Apr 20;11(5):550. doi: 10.3390/antibiotics11050550 (PMC9137716; doi:10.3390/antibiotics11050550)
Supplement: Supplementary file 1 [file antibiotics-11-00550-s001.zip]

Archive with 1 entries (1 files):
- antibiotics-1690931-supplementary.pdf
